# Supplementary material for: Exploring the Relationship Between Cooking and Food Skills and Eating Competence Among Brazilian Adults
Source: Nutrients. 2024 Nov 21;16(23):3980. doi: 10.3390/nu16233980 (PMC11643768; doi:10.3390/nu16233980)
Supplement: Supplementary file 1 [file nutrients-16-03980-s001.zip]

Archive with 1 entries (1 files):
- nutrients-3324522-supplementary.pdf
